# Supplementary material for: Health Care Quality Improvement for ST-Segment Elevation Myocardial Infarction: A Retrospective Study Based on Propensity-Score Matching Analysis
Source: Int J Environ Res Public Health. 2021 Jun 4;18(11):6045. doi: 10.3390/ijerph18116045 (PMC8200089; doi:10.3390/ijerph18116045)
Supplement: Supplementary file 1 [file ijerph-18-06045-s001.zip]

Archive with 1 entries (1 files):
- ijerph-1232219-supplementary.pdf
